# Supplementary material for: Development of Phytomonas lipae sp. n. (Kinetoplastea: Trypanosomatidae) in the true bug Coreus marginatus (Heteroptera: Coreidae) and insights into the evolution of life cycles in the genus Phytomonas
Source: PLoS One. 2019 Apr 3;14(4):e0214484. doi: 10.1371/journal.pone.0214484 (PMC6447171; doi:10.1371/journal.pone.0214484)
Supplement: S1 Table — (XLSX) [file pone.0214484.s001.xlsx]

## Sheet: Sheet1
Species	Genbank accession numbers
	18S rRNA	gGAPDH	HSP83
Herpetomonas costoris	JQ359728	JQ359738
Herpetomonas muscarum	JQ359731	JQ359748	MK258189
Herpetomonas nabiculae			MK258188
Herpetomonas samueli	JQ359722	JQ359742
Herpetomonas samuelpessoai			MK258190
Lafontella mariadeanei	JQ359714.1	JQ359741
Lafontella sp. GMO-01		MK258195	MK258192
Phytomonas dolleti TCC215E	KX219754	KX219748
Phytomonas francai	MJCC01000003	MJCC01000007	MJCC01000003
Phytomonas lipae	MK036051	MK050461	MK258191
Phytomonas mcghee TCC297E	KX219757	KU659036
Phytomonas nordicus	KT223609
Phytomonas oxycareni	MK249803	MK258194	MK258193
Phytomonas serpens 15T		HQ685123
Phytomonas serpens 1G	AF016323	EU084892
Phytomonas serpens 9T	AIHY01014107	AIHY01014286	AIHY01014294
Phytomonas serpens S	U39577
Phytomonas serpens TCC060E	KU659040	KU659028
Phytomonas serpens TCC220E	KX219755	KX219749
Phytomonas sp. D53-Cu32	MG845926
Phytomonas sp. E.hi.Se	L35077
Phytomonas sp. E.hi.Su.	L38600
Phytomonas sp. E.hy.EQ	L38601
Phytomonas sp. E.hy.Gu.	L38606
Phytomonas sp. EM1	CAVQ010000059	CAVQ010001072	CAVQ010000815
Phytomonas sp. ex E. characias		AF047496
Phytomonas sp. G24	JQ658819
Phytomonas sp. G65	JQ658841
Phytomonas sp. Hart1	CAVR020000078	CAVR020001821	CAVR020002472
Phytomonas sp. Hart11	L38510
Phytomonas sp. Mar1	L38602
Phytomonas sp. Md.sc.Br.	L38603
Phytomonas sp. Md.sc.Sur.	KX219752
Phytomonas sp. PNG02	KY593709
Phytomonas sp. PNG128	MF969044
Phytomonas sp. TCC052E	KU659039	KU659027
Phytomonas sp. TCC082E	KU659042	KU659030
Phytomonas sp. TCC084E	KX219752	EU084892
Phytomonas sp. TCC148E	KU659043	KU659031
Phytomonas sp. TCC202E		KU659032
Phytomonas sp. TCC207E	KX219753	KU659033
Phytomonas sp. TCC2279	KX219756	KU659034
Phytomonas sp. TCC2282		KU659035
Phytomonas sp. TCC231	AF016321
Phytomonas sp. TCC299E	KX219758	KX219750
Phytomonas sp. TCC305E	KU659044	KU659037
Phytomonas sp. TCC306E	KU659045	KU659038
