# Supplementary material for: Development of Phytomonas lipae sp. n. (Kinetoplastea: Trypanosomatidae) in the true bug Coreus marginatus (Heteroptera: Coreidae) and insights into the evolution of life cycles in the genus Phytomonas
Source: PLoS One. 2019 Apr 3;14(4):e0214484. doi: 10.1371/journal.pone.0214484 (PMC6447171; doi:10.1371/journal.pone.0214484)
Supplement: S2 Table — (XLSX) [file pone.0214484.s002.xlsx]

## Sheet: Cor4 culture
#	Length	Width	Flagellum	Nucleus	N-A	K-A	N-K
1	19.1	2.6	10.1	2.2	6.1	1.1	2.2
2	17.1	2	7.5	1.6	5	0.8	0.9
3	21.2	2.6	9.1	2.1	7.8	0.3	1.2
4	16.5	1.8	10.1	1.9	5.6	1.7	2.5
5	18	1.6	6.5	2.2	4.2	1.2	1.5
6	14.1	2.1	8.2	2.1	4.2	1.8	1.8
7	13.9	1.7	11.4	2.5	5.1	1.6	2.1
8	20.1	2.1	6.7	2.2	6.3	1.6	1.1
9	13.9	2.2	12.6	2.2	5.1	1.7	0.9
10	14.9	2.2	6.1	2	5.1	1.6	1.8
11	14.1	2.1	3.5	2.2	5.6	1.5	1.9
12	14.8	2	10.4	2.3	5.4	1.7	2
13	20.1	2.1	11.2	1.8	4.9	1.6	2.1
14	17.8	1.8	5.8	2.1	4.6	1.6	4.5
15	18	2.4	11.5	2.3	5.2	1.4	2.1
16	21.1	2.3	9.4	2	5.3	1.5	2.2
17	15.8	1.7	10.6	1.8	5.1	1.7	1.9
18	20.1	2.3	7.9	1.8	6.4	1.8	2.5
19	16.1	1.8	12.4	2.4	6	0.8	4.5
20	14.2	2.1	9.2	2.5	7.1	1.7	2.5
21	20.9	1.7	8.6	2	4.4	1.5	2.4
22	14.1	2.2	5.6	2.3	5.3	1.7	1.1
23	14.3	2.3	3.8	2	5.1	0.8	1
24	21	1.8	11.6	2.3	6.9	1.4	1.9
25	14.6	2.2	8.1	1.8	5.3	1.8	2.5
Mean	17.032	2.068	8.716	2.104	5.484	1.436	2.044
StDev	2.72805	0.276466	2.56071	0.233595	0.887731	0.389316	0.907414

## Sheet: Cor4 M1
#	Length	Width	Flagellum	Nucleus	N-A	K-A	N-K
1	19.3	1.2	23.4	1.2	6.1	2.1	2.6
2	22.7	1.9	22.9	3	4.1	0.8	5.5
3	16.5	1.8	23.2	2.8	9.7	1.8	3.1
4	16.1	1.3	14.7	3	5.6	2.1	1.4
5	17	1.4	19.3	3.2	9.8	2.3	2.2
6	27	1.5	18.6	3.1	8.8	2.4	2.9
7	17.7	1.8	23.2	2.8	6.3	1.6	5
8	16.3	1.2	22.5	1.7	7.1	2.1	2.6
9	18	1.9	21.9	3	4.1	0.8	5.5
10	16.5	1.7	23.4	2.7	9.7	1.8	3.1
11	18.2	1.5	12.7	3.1	5.6	2.1	1.4
12	26	1.4	19.3	3.2	9.8	2.3	2.7
13	27.9	1.5	20.6	1.5	6.8	1.3	2.9
14	19.1	1.7	21.3	2.2	6.3	1.6	5
15	26.6	1.6	22.1	3.1	6	1.8	2.6
16	16.2	1.3	19.1	2.9	4.8	2.1	5.5
17	17.8	1.5	22	1.5	5.5	2.2	3.1
18	16.3	1.4	21.4	2.6	5.9	2.4	3.2
19	23.2	1.6	19.5	1.8	7	1.8	4.2
20	28.1	1.3	18.7	1	5.1	2.1	3.2
21	16.8	1.6	20.5	3.1	6.9	1.9	4.9
22	27	1.6	22.5	2.7	6.4	1.2	5.4
23	16.5	1.4	23.4	1.8	9.6	0.9	1.6
24	28.2	1.5	19.1	2.9	5.1	1.9	1.6
25	27.3	1.3	12.9	2.9	4.2	2.2	4.8
Mean	20.892	1.516	20.328	2.512	6.652	1.824	3.44
StDev	4.81074	0.20347	3.08187	0.694214	1.87686	0.482424	1.38954

## Sheet: Cor4sg endomastigotes
#	Length	Width	Flagellum	Nucleus	N-A	K-A	N-K
1	6.8	1.7	N/A	1.7	2.9	1.1	0
2	7.8	1.3	N/A	1.6	2.4	0.1	0
3	7.6	1.6	N/A	1.7	2.9	1.1	0
4	6.8	1.6	N/A	1.7	2.9	0.5	0.1
5	11	1.6	N/A	1.4	2.8	0.9	0.1
6	8.2	1.3	N/A	1.7	2.9	0.8	0
7	7.4	1.3	N/A	1.7	2.8	0.9	0
8	12	1.1	N/A	1.6	2.8	1	0
9	6.8	1.7	N/A	1.7	2.9	0.8	0
10	6.9	1.7	N/A	1.6	2.9	0.8	0
11	7.5	1.5	N/A	1.7	2.9	0.9	0
12	11.3	1.6	N/A	1.5	2.8	1.3	0
13	9.2	1.4	N/A	1.7	2.9	1	0
14	6.8	1.7	N/A	1.6	2.9	1.2	0
15	11.3	1.1	N/A	1.7	2.8	1.1	0.2
16	7	1.5	N/A	1.7	2.9	0.9	0
17	7.1	1.5	N/A	1.5	2.9	0.7	0
18	7.5	1.7	N/A	1.7	2.8	0.9	0.3
19	7.1	1.5	N/A	1.7	2.9	1.1	0
20	7	1.2	N/A	1.7	2.8	0.8	0.2
21	10.1	1.5	N/A	1.7	2.9	0.9	0
22	7.2	1.2	N/A	2.7	2.9	0.9	0
23	6.8	1.3	N/A	1.7	2.8	0.9	0
24	11.1	1.3	N/A	1.7	4	0.8	0
25	7.4	1.7	N/A	1.7	2.8	1.2	0
Mean	8.228	1.464	N/A	1.696	2.888	0.904	0.036
StDev	1.7686	0.19975	N/A	0.224499	0.253837	0.24235	0.081035

## Sheet: Cor4sg promastigotes
#	Length	Width	Flagellum	Nucleus	N-A	K-A	N-K
1	35.4	1.4	8.3	3.1	7.8	2.5	4.6
2	38.1	1.7	5.9	2.5	4.6	2.7	3.1
3	44.4	1.9	12	3.5	6.1	1.5	3.1
4	30.2	1.4	8.3	2	7.7	1.5	1.8
5	19.1	2	9	2.3	8.9	1.5	3.3
6	34.4	1.7	9.3	2.8	8.3	1.5	2.9
7	48.3	2	7.2	2.2	4.3	1.5	3.2
8	29.3	1.9	8.5	1.7	5.8	2.7	0.2
9	40.1	1.8	7.9	2.1	6.9	1.5	1.9
10	46.3	1.8	9.8	2.1	8.8	1.5	1.6
11	37.9	3.2	9.4	1.9	7.8	1.8	4
12	29.3	2	8.9	2.8	4.3	1.5	4.3
13	28.2	2.2	11	1.8	8.6	1.5	2.9
14	38.4	1.6	10.2	2.5	6.9	2.5	3.6
15	28.5	1.7	10.5	2.2	7.8	1.5	2.6
16	40.4	1.8	11.2	2.5	5.7	1.5	3.2
17	39.2	1.6	8.1	2.4	6.5	1.5	1.8
18	41.1	1.5	9.6	2.6	4.9	2.7	2.4
19	42.1	2.7	10.2	2.7	9	1.5	4
20	29.5	1.9	6.4	2.3	4.8	1.5	3.1
21	66.3	1.5	9.7	2.3	5.9	1.5	0.8
22	44.3	1.9	11.9	3.1	4.5	1.5	2.1
23	13.7	2	9.6	3.5	7.4	1.5	4.1
24	30.2	1.6	8.3	2.7	5.2	1.5	3.4
25	36.5	2.5	5.9	2.5	6.9	1.7	3.6
Mean	36.448	1.892	9.084	2.484	6.616	1.744	2.864
StDev	10.279	0.411218	1.66175	0.472299	1.56116	0.454679	1.08316
Mean
StDev

## Sheet: Cor203sg promastigotes
#	Length	Width	Flagellum	Nucleus	N-A	K-A	N-K
1	34.7	1.7	4.4	1.7	5.3	2.2	2.5
2	40.3	1.8	4.6	1.8	3.3	1.1	1.7
3	30.3	1.8	5.5	2.8	4.7	2.3	1.8
4	31.7	2	7.8	1.9	5.2	1.6	0
5	12.5	1.3	6.8	1.5	3	0.8	2.6
6	45.2	1.5	6	1.9	3.6	0.8	0.8
7	56	1.4	5.6	2	3.8	1	2.7
8	36.2	1.1	6.6	1.7	3.3	1.5	2.4
9	24.2	1.6	5.8	1.8	3.6	1.4	0
10	28.3	1.6	5.5	1.8	3.3	0.9	2.7
11	21.5	1.3	9.5	2	3.2	0.7	2.5
12	28.2	1.3	7.8	2.1	3.4	1.6	2.6
13	22.9	1.7	9.9	2	3	1.7	2.7
14	52.2	1.9	6.3	2	5.6	0.9	0
15	37.5	2.3	8.6	2	6.2	2	2.5
16	28.7	2	9.7	1.4	4.6	1.6	2.7
17	44.1	1.3	11.7	2.8	5.5	1.2	2.6
18	19.2	1.6	6.4	1.8	4	1.5	2.7
19	41	1.4	9.2	1.4	4.4	2.1	0
20	36.1	1.3	7.7	1.9	3.9	1.4	2.5
21	41.1	1.5	6.8	2	5	0.8	2.6
22	35	1.4	7.3	2.1	3.1	2.1	0
23	27.2	1.5	11.6	2	4.1	0.9	2.6
24	39.2	1.6	4.6	1.9	4	1.6	0
25	41	1.5	5.5	1.8	6	1.6	2.7
Mean	34.172	1.576	7.248	1.924	4.204	1.412	1.836
StDev	10.1987	0.277308	2.07608	0.325679	0.987623	0.487613	1.1328
Mean
StDev

## Sheet: Cor203sg endomastigotes
#	Length	Width	Flagellum	Nucleus	N-A	K-A	N-K
1	6.8	1.7	N/A	1.7	2.9	0.7	0
2	7.8	1.3	N/A	1.6	2.4	0.5	0
3	7.6	1.6	N/A	1.7	2.9	0.3	0
4	6.8	1.6	N/A	1.7	2.9	0.5	0.2
5	11	1.6	N/A	1.4	2.8	0.8	0
6	8.2	1.3	N/A	1.7	2.9	0.8	0
7	7.4	1.3	N/A	1.7	2.8	0.7	0
8	12	1.1	N/A	1.6	2.8	0.8	0.1
9	6.8	1.7	N/A	1.7	2.9	0.9	0
10	6.9	1.7	N/A	1.6	2.9	0.7	0
11	7.5	1.5	N/A	1.7	2.9	0.9	0
12	11.3	1.6	N/A	1.5	2.8	1.2	0.1
13	9.2	1.4	N/A	1.7	2.9	0.7	0
14	6.8	1.7	N/A	1.6	2.9	0.8	0
15	11.3	1.1	N/A	1.7	2.8	1.2	0
16	7	1.5	N/A	1.7	2.9	0.9	0
17	7.1	1.5	N/A	1.5	2.9	0.8	0
18	7.5	1.7	N/A	1.7	2.8	0.5	0.1
19	7.1	1.5	N/A	1.7	2.9	1.2	0
20	7	1.2	N/A	1.7	2.8	0.5	0
21	10.1	1.5	N/A	1.7	2.9	0.8	0
22	7.2	1.2	N/A	2.7	2.9	0.8	0
23	6.8	1.3	N/A	1.7	2.8	0.9	0
24	11.1	1.3	N/A	1.7	4	1.2	0.2
25	7.4	1.7	N/A	1.7	2.8	0.5	0
Mean	8.228	1.464	N/A	1.696	2.888	0.784	0.028
StDev	1.7686	0.19975	N/A	0.224499	0.253837	0.242693	0.0613732
